# Supplementary material for: Gene knock-outs in human CD34+ hematopoietic stem and progenitor cells and in the human immune system of mice
Source: PLoS One. 2023 Jun 28;18(6):e0287052. doi: 10.1371/journal.pone.0287052 (PMC10306193; doi:10.1371/journal.pone.0287052)
Supplement: S1 Table — (XLSX) [file pone.0287052.s003.xlsx]

## Sheet: sgRNAs
sgCD8A_3	GUGUCGUCAGUGCACACGAG
sgCD8A_4	GCCCUUGGCCGGGACUUGUG
YTHDF1-63202937	UGCCCCACGCAACAGAAACG
YTHDF1-63203112	UUGGCACCUGGGAUAACAAG
YTHDF2-28742929	GUCCAUUACUAGUAACAUCG
YTHDF2-28743048	AGACCAAGAAUGGCAUUGCA
YTHDF3-63186337	UGGUGUAUUUAGUCAACCUG
YTHDF3-63186417	AUGCUGAUUUCUCUACAUGG
METTL3-21500507	AUUACCUGCCUGUGACCCAG
METTL3-21500605	AGUUCCAUGUGAAUAUCCCA
TP53-6059	GAAACCGUAGCUGCCCUGGU
TP53-6227	CCAUUGUUCAAUAUCGUCCG
